# Supplementary material for: Insights into the Genomic Potential of a Methylocystis sp. from Amazonian Floodplain Sediments
Source: Microorganisms. 2022 Aug 30;10(9):1747. doi: 10.3390/microorganisms10091747 (PMC9506196; doi:10.3390/microorganisms10091747)
Supplement: Supplementary file 1 [file microorganisms-10-01747-s001.zip]

Archive with 1 entries (1 files):
- microorganisms-1772199-supplementary.pdf
